# Supplementary material for: Effect on Rheological Properties and 3D Printability of Biphasic Calcium Phosphate Microporous Particles in Hydrocolloid-Based Hydrogels
Source: Gels. 2022 Jan 2;8(1):28. doi: 10.3390/gels8010028 (PMC8774978; doi:10.3390/gels8010028)
Supplement: Supplementary file 1 [file gels-08-00028-s001.zip]

Archive with 1 entries (1 files):
- gels-1515700-supplementary.pdf
